# Supplementary material for: Intravenous iron for anaemia in pregnancy: A quantitative study of acceptability and feasibility of its integration into routine antenatal care practice in Nigeria
Source: PLoS One. 2026 Feb 4;21(2):e0328239. doi: 10.1371/journal.pone.0328239 (PMC12871993; doi:10.1371/journal.pone.0328239)
Supplement: S4 File — (XLSX) [file pone.0328239.s004.xlsx]

## Sheet: Suppl_AIMFIM_agg_data
group-name	timepoint_v1_n	N	mean_AIM	sd_AIM	mean_FIM	sd_FIM	aimfim_cadre_v1_n
cadre
Doctor	Baseline	29	16.8	2.1	17.2069	2.42574	Doctor
Doctor	Endline	21	17.9048	2.23394	17.3	2	Doctor
Nurse	Baseline	24	17.3	2.01759	16.7917	2	Nurse
Nurse	Endline	18	18.8333	1.3	17.5	2.22875	Nurse
state
Lagos	Baseline	33	16.3	2.01462	17.0909	2.3233	Lagos
Lagos	Endline	22	18	2.02153	17.5	2.04124	Lagos
Kano	Baseline	20	18.2	1.7	17	2.02355	Kano
Kano	Endline	17	18.6471	1.80074	17.4118	2.2	Kano
facility_type
Primary	Baseline	10	17.4	1.89737	16.9	2.64365	Primary
Primary	Endline	8	18.2	2.31455	17.2	2.6	Primary
Secondary	Baseline	26	17	1.89737	16.9	2.1	Secondary
Secondary	Endline	23	18.0435	1.89445	17.3043	2	Secondary
Tertiary	Baseline	17	17	2.60937	17.1	2.09867	Tertiary
Tertiary	Endline	8	19.2	1.4	18.125	2.23207	Tertiary

## Sheet: code_agg_data
* --- Aggregated AIM & FIM scores by cadre ---
table aimfim_cadre_v1_n timepoint_v1_n, c(mean aim_compositescore sd aim_compositescore ///
mean fim_compositescore sd fim_compositescore ///
n)
* --- Aggregated AIM & FIM scores by state ---
table study_state timepoint_v1_n, c(mean aim_compositescore sd aim_compositescore ///
mean fim_compositescore sd fim_compositescore ///
n)
* --- Aggregated AIM & FIM scores by facility type ---
table facility_type_n timepoint_v1_n, c(mean aim_compositescore sd aim_compositescore ///
mean fim_compositescore sd fim_compositescore ///
n)

## Sheet: Suppl_AIMFIM_paired_agg_data
N	mean_AIM_baseline	sd_AIM_baseline	mean_AIM_endline	sd_AIM_endline	mean_AIM_change	sd_AIM_change	mean_FIM_baseline	sd_FIM_baseline	mean_FIM_endline	sd_FIM_endline	mean_FIM_change	sd_FIM_change
20	16.8	2	18.5	2.03909	1.65	2.1095	17.15	2.32322	18.2	1.7	1.1	2.73188

## Sheet: code_paired_agg_data
* Create paired summary for supplementary data
* 1. Create baseline, endline, and change variables (if not already created)
gen AIM_baseline = aim_compositescore_a
gen AIM_endline = aim_compositescore_b
gen AIM_change = AIM_endline - AIM_baseline
gen FIM_baseline = fim_compositescore_a
gen FIM_endline = fim_compositescore_b
gen FIM_change = FIM_endline - FIM_baseline
* 2. Collapse to overall summary for the paired sample (n = 20)
preserve
collapse (count) N = AIM_baseline ///
(mean) mean_AIM_baseline = AIM_baseline ///
(sd) sd_AIM_baseline = AIM_baseline ///
(mean) mean_AIM_endline = AIM_endline ///
(sd) sd_AIM_endline = AIM_endline ///
(mean) mean_AIM_change = AIM_change ///
(sd) sd_AIM_change = AIM_change ///
(mean) mean_FIM_baseline = FIM_baseline ///
(sd) sd_FIM_baseline = FIM_baseline ///
(mean) mean_FIM_endline = FIM_endline ///
(sd) sd_FIM_endline = FIM_endline ///
(mean) mean_FIM_change = FIM_change ///
(sd) sd_FIM_change = FIM_change
* 3. Export to Excel (this creates the file)
export excel using "Supplementary_AIM_FIM_Paired_Overall.xlsx", ///
sheet("Paired_Overall") firstrow(variables) replace
restore
